# Supplementary material for: Seasonal Variability in Marine Atmospheric Mercury Isotope Signatures and Environmental Drivers
Source: Environ Sci Technol. 2025 Dec 22;60(1):664–76. doi: 10.1021/acs.est.5c11334 (PMC12810244; doi:10.1021/acs.est.5c11334)
Supplement: Supplementary file 2 [file es5c11334_si_002.xlsx]

## Sheet: Sheet1
Modeling results for the four selected ocean basins
Indian Ocean
Month	Δ199HgII(p) (‰)	SD	Δ200HgII(p)(‰)	SD	net reduction rates (surface air, molec cm-3 s-1)	SD	Br contents (molec cm-3)	SD	SSA areas (m2 m-2)	SD	Incident shortwave (w m-2)	SD	HgII(p) concentrations (pg m-3)	SD	Hg0 depo. Δ199Hg (‰)	SD	Hg0 depo. Δ200Hg (‰)	SD	HgII wet depo. Δ199Hg (‰)	SD	HgII dry depo. Δ199Hg (‰)	SD	HgII wet depo. Δ200Hg (‰)	SD	HgII dry depo. Δ200Hg (‰)	SD
1	-0.0791243	0.0679427	0.0473674	0.0243638	-0.173606	0.0916687	107255	63055.4	2.54542e-07	1.60303e-07	253.255	37.8038	0.274851	0.352044	-0.297897	0.00798405	-0.0679084	0.00481454	-0.013725	0.0451196	-0.122035	0.0554067	0.089705	0.0122304	0.0316626	0.0169321
2	-0.0996189	0.0384363	0.0306313	0.016414	-0.260402	0.165253	161974	100406	2.51251e-07	8.81812e-08	259.222	27.9433	0.5511	0.838273	-0.305935	0.00702934	-0.0688973	0.00464566	-0.000642652	0.058748	-0.130416	0.0328229	0.0799119	0.0148267	0.020434	0.014287
3	-0.0201766	0.0738722	0.0717356	0.0307524	-0.177003	0.0958682	113912	55827.9	1.69357e-07	7.5941e-08	224.682	19.8174	0.187997	0.201474	-0.308613	0.00860455	-0.0667494	0.0065921	-0.00144064	0.0415636	-0.129176	0.0636123	0.0926379	0.0141152	0.0358389	0.0286447
4	-0.0906504	0.111226	0.0440369	0.0505738	-0.326893	0.219203	216284	144364	1.95802e-07	9.56527e-08	200.735	21.0297	0.216098	0.103697	-0.305762	0.00707808	-0.0630144	0.00557606	-0.0624138	0.0369178	-0.188953	0.0449425	0.0753831	0.0190182	0.0127249	0.0322084
5	-0.191664	0.0788994	0.00363826	0.0438551	-0.711041	0.514702	529488	392002	2.71698e-07	9.06051e-08	181.024	28.1519	0.441033	0.288942	-0.296189	0.00389658	-0.056582	0.00308007	-0.102884	0.0490559	-0.23005	0.0449664	0.0482737	0.0284485	-0.010916	0.0327207
6	-0.222149	0.0535537	-0.0131962	0.0293149	-1.19392	0.788992	953031	714502	2.94349e-07	1.13259e-07	171.808	30.717	0.731976	0.356143	-0.295006	0.00601909	-0.0520561	0.00432755	-0.11019	0.0594613	-0.242973	0.0402077	0.0352065	0.0306408	-0.02122	0.0242849
7	-0.226763	0.0498649	-0.0181005	0.0196	-1.52517	0.766522	1.16186e+06	625131	3.2563e-07	8.67548e-08	168.432	29.8872	0.844798	0.269404	-0.296059	0.00649107	-0.0496988	0.0049489	-0.0963927	0.0709056	-0.246008	0.0374599	0.0361926	0.0222594	-0.0245587	0.0161451
8	-0.182822	0.0625827	-0.000891655	0.0210286	-1.25547	0.557296	924962	423371	2.77529e-07	8.58483e-08	199.01	29.6849	0.639911	0.187839	-0.298674	0.00598862	-0.0503562	0.00372977	-6.57551e-05	0.102513	-0.221847	0.0462101	0.0641812	0.0189138	-0.0145983	0.0170371
9	-0.155835	0.0983939	0.0107863	0.032543	-1.21079	0.616864	884975	469396	2.73867e-07	8.83449e-08	228.774	24.9642	0.640857	0.231195	-0.307546	0.00271364	-0.0549091	0.00295904	0.0367726	0.167407	-0.207442	0.06563	0.0843494	0.0304964	-0.00693525	0.0250524
10	-0.163245	0.0586354	0.0237557	0.025265	-0.60804	0.269465	448792	196857	2.14395e-07	5.89735e-08	256.689	33.1599	0.416191	0.172856	-0.320137	0.00475141	-0.0611337	0.00285095	0.00040422	0.0903641	-0.210116	0.0455099	0.0904775	0.0158882	0.00452433	0.0212523
11	-0.126524	0.0804656	0.0445273	0.0302783	-0.310304	0.14406	217423	99548	2.08245e-07	6.88651e-08	272.66	33.8048	0.262518	0.104126	-0.319	0.00425974	-0.0649368	0.00298306	-0.0234666	0.0614134	-0.177761	0.0618391	0.0913932	0.0129682	0.0238923	0.0260519
12	-0.11177	0.0696668	0.0470977	0.0230747	-0.212793	0.0870934	154658	66804.3	1.53974e-07	5.65815e-08	262.465	41.5967	0.274829	0.180276	-0.31162	0.0041744	-0.0677958	0.00402597	-0.0502665	0.0525532	-0.157754	0.0646048	0.0804285	0.0120351	0.0294475	0.0215901
North Pacific Ocean
Month	Δ199HgII(p) (‰)	SD	Δ200HgII(p)(‰)	SD	net reduction rates (surface air, molec cm-3 s-1)	SD	Br contents (molec cm-3)	SD	SSA areas (m2 m-2)	SD	Incident shortwave (w m-2)	SD	HgII(p) concentrations (pg m-3)	SD	Hg0 depo. Δ199Hg (‰)	SD	Hg0 depo. Δ200Hg (‰)	SD	HgII wet depo. Δ199Hg (‰)	SD	HgII dry depo. Δ199Hg (‰)	SD	HgII wet depo. Δ200Hg (‰)	SD	HgII dry depo. Δ200Hg (‰)	SD
1	-0.173587	0.076322	-0.0250626	0.02115	-1.33244	0.716632	1.1418e+06	591189	4.20315e-07	2.12335e-07	126.446	66.8378	1.75751	1.00454	-0.305946	0.00581162	-0.0631421	0.00350526	0.133979	0.149719	-0.200498	0.0581177	0.0623843	0.0334629	-0.0319341	0.0147832
2	-0.198971	0.0796529	-0.0299905	0.0212165	-1.60272	0.597886	1.41091e+06	529054	4.41529e-07	2.08106e-07	150.937	64.0829	3.48709	2.8537	-0.328447	0.0077956	-0.0668877	0.00472773	0.13582	0.163312	-0.220989	0.0600799	0.0617937	0.0383403	-0.0353528	0.0156023
3	-0.197895	0.0693965	-0.0279657	0.0192691	-1.51832	0.555787	1.314e+06	480905	3.90348e-07	1.78633e-07	173.358	48.3422	3.06247	2.09346	-0.346002	0.00812649	-0.0736229	0.0029338	0.139927	0.167438	-0.220842	0.0571297	0.0710145	0.0307274	-0.0338359	0.0150409
4	-0.151163	0.0998527	-0.0158668	0.0349725	-1.44648	0.7165	1.18005e+06	580303	3.98482e-07	2.18577e-07	212.794	42.3092	2.68058	0.341982	-0.330329	0.0177125	-0.0768773	0.00294564	0.274801	0.190621	-0.182959	0.0797374	0.111521	0.0443015	-0.0250724	0.0271919
5	-0.0802459	0.121224	0.0175505	0.0461187	-0.696601	0.359639	473015	226416	2.92992e-07	1.68455e-07	237.64	43.5795	1.48139	1.54064	-0.311097	0.0226905	-0.0772372	0.0034919	0.314391	0.191631	-0.11994	0.104354	0.145649	0.0410496	0.00407929	0.0373767
6	-0.0826575	0.0895686	0.0239323	0.036981	-0.471478	0.225925	299238	150000	3.21705e-07	1.9327e-07	248.319	46.1064	1.11097	1.3417	-0.304796	0.0204323	-0.0750236	0.00438899	0.227276	0.116048	-0.122254	0.0727786	0.136059	0.0238189	0.0100813	0.0276047
7	-0.132456	0.0833426	0.0174242	0.0401701	-0.475231	0.271241	296729	187517	3.11024e-07	1.58904e-07	241.225	38.365	0.844504	0.939876	-0.305888	0.00671499	-0.0720086	0.00466733	0.0822004	0.101774	-0.163499	0.0695174	0.100506	0.0269027	0.00592656	0.0347599
8	-0.12696	0.0755876	0.0352257	0.0391107	-0.289417	0.150662	185328	96552.5	2.43013e-07	1.60036e-07	234.006	29.4406	0.420094	0.37889	-0.304093	0.00746861	-0.0710599	0.00504623	0.0498074	0.101188	-0.165407	0.0617033	0.105374	0.0244408	0.0197818	0.0323773
9	-0.133133	0.0724105	0.0224445	0.0338763	-0.37618	0.171659	246133	113023	2.56192e-07	1.2483e-07	204.085	37.4909	0.442094	0.36109	-0.299333	0.00666554	-0.0703643	0.00328048	0.0746574	0.124499	-0.175309	0.0487368	0.10142	0.029702	0.00627025	0.0245686
10	-0.177204	0.0564489	-0.0172951	0.0239738	-0.95668	0.508541	714593	382106	3.22914e-07	1.5315e-07	170.062	51.2134	1.00153	0.64768	-0.29561	0.00593692	-0.0684798	0.00285611	0.133098	0.162399	-0.207373	0.0376083	0.0852383	0.0330052	-0.0273014	0.0169433
11	-0.209642	0.0494689	-0.0375611	0.0154472	-1.51912	0.740088	1.28211e+06	626473	4.22763e-07	1.38736e-07	130.968	58.1619	1.65445	0.87855	-0.299428	0.00646393	-0.0662534	0.00362348	0.0833937	0.131039	-0.230784	0.0377376	0.0526291	0.0258587	-0.0431052	0.0111564
12	-0.178791	0.0665938	-0.0275721	0.0171822	-1.26747	0.784232	931717	509936	3.62982e-07	1.20024e-07	118.527	63.4532	0.999987	0.332766	-0.305723	0.00540534	-0.0645805	0.00306175	0.168491	0.203366	-0.207477	0.0533244	0.0719692	0.0405492	-0.0346848	0.0137696
South Pacific Ocean
Month	Δ199HgII(p) (‰)	SD	Δ200HgII(p)(‰)	SD	net reduction rates (surface air, molec cm-3 s-1)	SD	Br contents (molec cm-3)	SD	SSA areas (m2 m-2)	SD	Incident shortwave (w m-2)	SD	HgII(p) concentrations (pg m-3)	SD	Hg0 depo. Δ199Hg (‰)	SD	Hg0 depo. Δ200Hg (‰)	SD	HgII wet depo. Δ199Hg (‰)	SD	HgII dry depo. Δ199Hg (‰)	SD	HgII wet depo. Δ200Hg (‰)	SD	HgII dry depo. Δ200Hg (‰)	SD
1	-0.0763738	0.0691568	0.0465431	0.0251063	-0.186201	0.0697739	93596.9	35592	2.1831e-07	1.32176e-07	274.838	31.9754	0.24938	0.115306	-0.290683	0.00893574	-0.0626337	0.00397362	-0.00612947	0.0898247	-0.127447	0.0597006	0.074017	0.0149986	0.0280148	0.0185144
2	-0.0978887	0.0645906	0.0407892	0.0198489	-0.23081	0.0769545	115856	38715.2	2.39998e-07	8.92741e-08	249.993	35.3858	0.213648	0.0644001	-0.296738	0.00553561	-0.0616949	0.00459531	-0.0053777	0.0792088	-0.149158	0.047417	0.0794472	0.0112917	0.0217029	0.016306
3	-0.122916	0.0523816	0.0311913	0.0265286	-0.307283	0.162708	168101	87509.4	2.20383e-07	8.20199e-08	215.172	43.0636	0.256662	0.172823	-0.301494	0.00391666	-0.059872	0.00407666	-0.0274508	0.063625	-0.180076	0.031948	0.0674243	0.00753135	0.00976973	0.01888
4	-0.178922	0.0610163	0.00751988	0.028816	-0.481221	0.250125	289142	149632	2.43978e-07	9.37154e-08	179.006	49.2599	0.341982	0.174267	-0.301454	0.00494297	-0.0569831	0.00508264	-0.062521	0.0762144	-0.221199	0.0367396	0.0522467	0.0159857	-0.00859347	0.0212065
5	-0.192183	0.0466987	0.00340174	0.0317288	-0.58545	0.315915	443546	276567	2.23024e-07	1.2423e-07	146.103	58.1862	0.414282	0.216572	-0.296964	0.0078004	-0.0522947	0.00695453	-0.0697516	0.0586295	-0.236579	0.0204969	0.0472729	0.0112377	-0.0136343	0.019129
6	-0.218059	0.0333405	-0.0141803	0.014715	-0.890275	0.398726	648175	321961	2.79681e-07	1.26543e-07	130.87	57.268	0.546674	0.237854	-0.293583	0.0066814	-0.0480544	0.00523901	-0.0805995	0.0641879	-0.251184	0.0187207	0.0361909	0.0142722	-0.0258375	0.00848505
7	-0.205011	0.0500529	-0.0056779	0.0223917	-0.915253	0.373803	719031	356266	2.88037e-07	1.52871e-07	135.882	56.6885	0.645988	0.336156	-0.292604	0.00899896	-0.0461241	0.00658156	-0.0491779	0.0593845	-0.23955	0.0271021	0.044522	0.0083617	-0.018407	0.0132205
8	-0.200556	0.0475132	-0.00253746	0.0175961	-0.967474	0.335566	689146	275115	2.70636e-07	1.24928e-07	161.985	57.8762	0.644865	0.20195	-0.296448	0.00905814	-0.0476046	0.00771349	-0.0450527	0.0856066	-0.235624	0.0273071	0.0511327	0.0169395	-0.0150482	0.0115301
9	-0.1342	0.0881566	0.0256772	0.0302495	-0.737274	0.234652	476761	147702	2.33578e-07	9.85632e-08	199.497	50.3765	0.607985	0.298799	-0.302621	0.00667858	-0.049083	0.00711529	0.0284008	0.113621	-0.200106	0.0542708	0.0797522	0.0247304	0.00339754	0.0196839
10	-0.111329	0.0712948	0.0431129	0.0241078	-0.475117	0.195388	297542	127021	2.16962e-07	9.67043e-08	238.221	41.0171	0.516493	0.296762	-0.315337	0.00552594	-0.0549457	0.00503193	0.0250225	0.110102	-0.182081	0.0473211	0.0876121	0.0190107	0.017922	0.0156209
11	-0.120008	0.0537323	0.0438167	0.0230822	-0.345242	0.158716	205391	86036.9	2.26813e-07	1.34265e-07	262.198	32.7439	0.390869	0.2242	-0.308287	0.0100661	-0.0580001	0.0057625	0.00500252	0.119084	-0.176662	0.0444802	0.086012	0.0223209	0.0222699	0.0175083
12	-0.0592941	0.0684147	0.0626846	0.0193723	-0.213358	0.0756145	119408	40819	1.82911e-07	8.08923e-08	270.478	33.4374	0.251867	0.118852	-0.299996	0.0149982	-0.0612679	0.00500028	-0.00741456	0.117787	-0.138118	0.0691216	0.0792395	0.0211535	0.0345858	0.0174738
North Atlantic Ocean
Month	Δ199HgII(p) (‰)	SD	Δ200HgII(p)(‰)	SD	net reduction rates (surface air, molec cm-3 s-1)	SD	Br contents (molec cm-3)	SD	SSA areas (m2 m-2)	SD	Incident shortwave (w m-2)	SD	HgII(p) concentrations (pg m-3)	SD	Hg0 depo. Δ199Hg (‰)	SD	Hg0 depo. Δ200Hg (‰)	SD	HgII wet depo. Δ199Hg (‰)	SD	HgII dry depo. Δ199Hg (‰)	SD	HgII wet depo. Δ200Hg (‰)	SD	HgII dry depo. Δ200Hg (‰)	SD
1	-0.0962958	0.107124	-0.00116677	0.0288133	-1.3769	0.539928	1.25115e+06	488005	3.25191e-07	1.1418e-07	160.349	50.7669	2.65667	2.47244	-0.313059	0.00471622	-0.0675497	0.00229748	0.220292	0.151084	-0.141493	0.0900644	0.0906837	0.0297806	-0.0130334	0.0234196
2	-0.101639	0.076872	-0.00168463	0.0212079	-1.81692	0.850147	1.59329e+06	808551	3.52684e-07	1.07037e-07	200.548	48.1685	6.85379	7.87358	-0.330439	0.00551677	-0.0695307	0.00231256	0.231915	0.0868993	-0.14554	0.0660908	0.0906185	0.0195551	-0.0124106	0.0176813
3	-0.0431574	0.0846399	0.0255015	0.0233905	-0.86737	0.314938	747385	236442	2.17301e-07	7.17604e-08	234.679	41.9381	2.33676	2.74519	-0.345277	0.00788624	-0.0741794	0.00416482	0.319212	0.104041	-0.100264	0.0804194	0.128339	0.0271959	0.0102218	0.0216733
4	-0.0111718	0.106236	0.0375013	0.0295476	-0.783266	0.212329	633848	179494	2.39055e-07	5.03737e-08	266.668	22.5637	1.22384	0.279727	-0.352148	0.00541824	-0.0817188	0.00180658	0.451529	0.173676	-0.0901451	0.0684103	0.172926	0.0412717	0.0149565	0.0202542
5	0.015417	0.0637644	0.0659866	0.0360203	-0.594369	0.294073	457226	230396	2.08482e-07	8.26027e-08	284.038	18.6773	0.814038	0.408592	-0.340376	0.00751593	-0.0846361	0.0022603	0.319422	0.106283	-0.0710108	0.0599299	0.160354	0.022388	0.0375532	0.0335365
6	0.0316403	0.101585	0.0598612	0.0371045	-0.473354	0.231789	349108	175245	2.3244e-07	8.62969e-08	274.137	24.1119	1.15276	0.522235	-0.329708	0.013241	-0.0853199	0.00285948	0.407637	0.207691	-0.0336002	0.0751228	0.177531	0.0443095	0.0405409	0.0331491
7	0.0246511	0.10565	0.0585581	0.0520852	-0.534809	0.376488	407760	299565	2.42322e-07	9.02041e-08	279.378	28.7822	1.11288	0.674876	-0.317788	0.00710414	-0.0859174	0.00284428	0.402935	0.184564	-0.0323361	0.0932571	0.172683	0.0435723	0.0411054	0.048956
8	0.08546	0.101209	0.0765861	0.0407351	-0.391518	0.244914	297440	177470	1.92519e-07	5.79751e-08	266.093	21.5462	1.04763	0.441843	-0.328814	0.00418451	-0.0854682	0.00315922	0.420093	0.17855	0.0335314	0.0949157	0.176135	0.0333159	0.0615523	0.0403154
9	-0.0115849	0.077033	0.0493084	0.0404708	-0.483356	0.300556	376170	221250	2.40483e-07	8.77108e-08	227.898	18.5553	0.86166	0.518232	-0.314624	0.0044984	-0.0784783	0.00215197	0.23186	0.0909615	-0.0587216	0.0627119	0.134606	0.0237744	0.0342701	0.0354279
10	-0.0383362	0.0993074	0.0429965	0.0327776	-0.466793	0.174345	391418	158885	1.9642e-07	5.06483e-08	188.932	23.5639	0.541842	0.204494	-0.307265	0.00554391	-0.0736639	0.00343406	0.155033	0.11263	-0.0938987	0.0940998	0.117649	0.0308185	0.0243509	0.0320865
11	-0.0428619	0.119895	0.0307866	0.0315079	-0.555734	0.203071	444744	152116	1.77999e-07	4.65179e-08	168.566	42.7187	0.690772	0.549059	-0.307698	0.00518864	-0.0697357	0.00251397	0.175725	0.145227	-0.118402	0.105198	0.111726	0.0320137	0.00812397	0.0293272
12	-0.109444	0.133436	-0.00528216	0.0324248	-1.26382	0.665022	1.09453e+06	538068	2.8809e-07	6.55924e-08	160.881	56.354	3.09501	3.52431	-0.315729	0.00790885	-0.0696067	0.00348896	0.155499	0.105198	-0.13991	0.127749	0.0797655	0.0383172	-0.0132268	0.0317837
