# Supplementary material for: Seasonal Variability in Marine Atmospheric Mercury Isotope Signatures and Environmental Drivers
Source: Environ Sci Technol. 2025 Dec 22;60(1):664–76. doi: 10.1021/acs.est.5c11334 (PMC12810244; doi:10.1021/acs.est.5c11334)
Supplement: Supplementary file 3 [file es5c11334_si_003.xlsx]

## Sheet: Sheet1
Atmospheric merucry isotope observations utilized in this study
Cat	δ202Hg (‰)	2σ (‰)	Δ201Hg (‰)	2σ (‰)	Δ200Hg (‰)	2σ (‰)	Δ199Hg (‰)	2σ (‰)	Δ204Hg (‰)	2σ (‰)	lat	lon	References	DOI
TGM & GEM	-2.63	0.99	-0.21	0.08	-0.12	0.04	-0.25	0.09			30.43	-88.43	Rolison et al.2013	10.1016/j.chemgeo.2012.10.007
TGM & GEM	0.339091	0.103	-0.197143	0.0513553	-0.08	0.05	-0.227857	0.0643522	0.04	0.04	42.94	0.14	Fu et al.2021	10.1021/acs.est.1c02568
TGM & GEM	-0.15	0.44	-0.08	0.05	-0.03	0.03	-0.1	0.05	-0.08	0.05	29.62	121.55	Yu et al.2016	10.1021/acs.est.6b01782
TGM & GEM	-0.15	0.51	-0.09	0.08	-0.04	0.04	-0.1	0.11	-0.09	0.08	24.53	101.02	Yu et al.2016	10.1021/acs.est.6b01782
TGM & GEM	-0.08	0.7	-0.04	0.24	0	0.1	-0.04	0.26	-0.03	0.2	26.65	106.62	Yu et al.2016	10.1021/acs.est.6b01782
TGM & GEM	-0.73	0.55	-0.06	0.04	-0.01	0.02	-0.03	0.06	-0.06	0.04	39.91	116.39	Yu et al.2016	10.1021/acs.est.6b01782
TGM & GEM	0.75	0.19	-0.12	0.05	-0.1	0.01	-0.19	0.03	0.13	0.04	49.4	-89.37	Demers et al.2013	10.1002/gbc.20021
TGM & GEM	0.21	0.28	-0.08	0.05	-0.05	0.04	-0.12	0.06			44.8	-68.77	Gratz et al.2010	10.1021/es100383w
TGM & GEM	0.02	0.14	-0.02	0.03	-0.06	0.05	-0.17	0.06			71.32	-156.5	Sherman et al.2010	10.1038/ngeo758
TGM & GEM	-0.3	0.77	-0.11	0.06	-0.04	0.03	-0.1	0.08			43.54	125.13	Yu et al.2020	10.5194/acp-20-9713-2020
TGM & GEM	0.04	0.21	-0.17	0.06	-0.06	0.04	-0.22	0.04			23.47	120.87	Nguyen et al.2021	10.1016/j.atmosenv.2020.118110
TGM & GEM	0.77	0.21	-0.27	0.09	-0.08	0.03	-0.27	0.08	0.18	0.08	43.28	-110.66	Kurz et al.2020	10.1021/acs.est.0c01918
TGM & GEM	0.47	0.2	-0.24	0.12	-0.1	0.04	-0.29	0.09	0.19	0.06	43.98	-121.69	Kurz et al.2020	10.1021/acs.est.0c01918
TGM & GEM	-0.16	0.15	-0.13	0.05	-0.02	0.04	-0.1	0.03			36.28	100.9	Fu et al.2021	10.5194/acp-21-6721-2021
TGM & GEM	0.75	0.38	-0.2	0.09	-0.06	0.04	-0.24	0.1	0.09	0.1	68.63	-149.6	Obrist et al.2017	10.1038/nature22997
TGM & GEM	-0.64	1.06	0.15	0.45	0.11	0.12	-0.16	0.5	-0.27	0.19	42.42	-83.9	Kurz et al.2021	10.1016/j.scitotenv.2021.147252
TGM & GEM	-0.08	0.33	-0.1	0.05	-0.03	0.02	-0.1	0.05			29.65	91.19	Yu et al.2022	10.1021/acs.est.1c05816
TGM & GEM	1.09	0.33	-0.14	0.05	-0.06	0.02	-0.2	0.04			29.77	94.75	Yu et al.2022	10.1021/acs.est.1c05816
TGM & GEM	0.825	0.25	-0.19	0.05	-0.06	0.04	-0.235	0.05			30.5453	-87.2119	Demers et al., 2015	10.1002/2015gb005146
TGM & GEM	0.464136	0.364572	-0.16365	0.0485844	-0.0758748	0.0253459	-0.205098	0.0521391			42.4	128.113	Wu et al., 2023	10.1029/2022jd037749
TGM & GEM	0.565212	0.224708	-0.155446	0.0443097	-0.0456573	0.0340372	-0.167089	0.0609037			24.533	101.02	Wu et al., 2023	10.1029/2022jd037749
TGM & GEM	0.816667	0.243835	-0.191667	0.0474049	-0.0616667	0.0380424	-0.19	0.0613732	0.205	0.178115	44.4328	-65.2056	Tate et al., 2023	10.1029/2022jd038276
TGM & GEM	0.524	0.118423	-0.144	0.0891291	-0.046	0.0449889	-0.176	0.0866256	0.1	0.095289	46.6964	-68.0332	Tate et al., 2023	10.1029/2022jd038276
TGM & GEM	0.632857	0.239506	-0.181429	0.0371978	-0.0614286	0.0172615	-0.194286	0.0437059	0.168571	0.0895111	44.5283	-72.8684	Tate et al., 2023	10.1029/2022jd038276
TGM & GEM	0.525	0.27054	-0.143333	0.0481894	-0.0666667	0.0249444	-0.19	0.0553775	0.148333	0.0983898	43.9731	-74.2231	Tate et al., 2023	10.1029/2022jd038276
TGM & GEM	0.376	0.179622	-0.216	0.0454313	-0.108	0.0278568	-0.28	0.0505964	0.15	0.12474	39.7053	-79.0122	Tate et al., 2023	10.1029/2022jd038276
TGM & GEM	0.49	0.01	-0.12	0.06	-0.06	0.01	-0.12	0.02	0.13	0.03	40.0956	-80.6642	Tate et al., 2023	10.1029/2022jd038276
TGM & GEM	0.3725	0.169614	-0.1825	0.0227761	-0.0975	0.0248747	-0.2275	0.043229	0.135	0.0653835	41.8043	-77.1903	Tate et al., 2023	10.1029/2022jd038276
TGM & GEM	0.231667	0.291857	-0.145	0.0398957	-0.0683333	0.0313138	-0.23	0.0585947	0.15	0.09	41.6582	-82.827	Tate et al., 2023	10.1029/2022jd038276
TGM & GEM	0.575	0.41955	-0.1725	0.0444097	-0.0875	0.0209497	-0.235	0.0449691	0.1625	0.0615991	35.7508	-94.67	Tate et al., 2023	10.1029/2022jd038276
TGM & GEM	0.23	0.0883176	-0.19	0.0294392	-0.08	0.0326599	-0.193333	0.0309121	0.0566667	0.0286744	38.7662	-85.4202	Tate et al., 2023	10.1029/2022jd038276
TGM & GEM	0.458333	0.286672	-0.141667	0.0817347	-0.0633333	0.0390157	-0.203333	0.081172	0.133333	0.0910433	43.4352	-89.6801	Tate et al., 2023	10.1029/2022jd038276
TGM & GEM	0.25	0.602993	-0.16	0.0501996	-0.078	0.0396989	-0.19	0.0576194	0.094	0.069455	43.466	-88.621	Tate et al., 2023	10.1029/2022jd038276
TGM & GEM	0.58	0.3447	-0.168182	0.043863	-0.0827273	0.0327777	-0.203636	0.0601925	0.129091	0.0780972	46.542	-90.6693	Tate et al., 2023	10.1029/2022jd038276
TGM & GEM	0.479	0.32556	-0.164	0.0525738	-0.056	0.0329242	-0.229	0.069491	0.131	0.0990404	47.5311	-63.4686	Tate et al., 2023	10.1029/2022jd038276
TGM & GEM	0.365714	0.219764	-0.134286	0.0353048	-0.0428571	0.02163	-0.191429	0.029761	0.0557143	0.0429701	38.1009	-122.106	Tate et al., 2023	10.1029/2022jd038276
TGM & GEM	0.696	0.117405	-0.202	0.0146969	-0.064	0.026533	-0.234	0.0449889	0.182	0.0597997	44.9743	-122.858	Tate et al., 2023	10.1029/2022jd038276
TGM & GEM	0.736667	0.054365	-0.22	0.0432049	-0.0733333	0.0262467	-0.246667	0.0402768	0.09	0.0778888	45.4355	-116.444	Tate et al., 2023	10.1029/2022jd038276
TGM & GEM	0.638333	0.205054	-0.191667	0.040586	-0.0516667	0.0285287	-0.245	0.0564948	0.188333	0.0517741	63.72	-148.968	Tate et al., 2023	10.1029/2022jd038276
TGM & GEM	0.725714	0.222701	-0.185714	0.0738448	-0.0685714	0.0368117	-0.197143	0.0690164	0.19	0.0456696	58.3015	-134.422	Tate et al., 2023	10.1029/2022jd038276
TGM & GEM	0.233333	0.287131	-0.154444	0.0394718	-0.0477778	0.0239341	-0.176667	0.0454606	0.11	0.0447214	42.3501	-71.1044	Tate et al., 2023	10.1029/2022jd038276
TGM & GEM	0.354	0.152	-0.134	0.0523832	-0.052	0.0222711	-0.16	0.0583095	0.114	0.0567803	43.1463	-77.5482	Tate et al., 2023	10.1029/2022jd038276
TGM & GEM	0.37	0.166733	-0.1525	0.0396074	-0.0725	0.0156125	-0.18375	0.0409077	0.07375	0.193063	40.868	-73.8782	Tate et al., 2023	10.1029/2022jd038276
TGM & GEM	0.573333	0.350888	-0.163333	0.044597	-0.0666667	0.0385861	-0.193333	0.0344803	0.115	0.0304138	39.028	-76.8171	Tate et al., 2023	10.1029/2022jd038276
TGM & GEM	0.387	0.305026	-0.169	0.0344819	-0.06	0.0167332	-0.192	0.0299333	0.123	0.0606712	43.0924	-89.5324	Tate et al., 2023	10.1029/2022jd038276
TGM & GEM	0.208571	0.333613	-0.205714	0.0406579	-0.0757143	0.0349927	-0.215714	0.0341665	0.134286	0.0585191	31.6635	-106.359	Tate et al., 2023	10.1029/2022jd038276
TGM & GEM	0.22	0.351852	-0.18	0.02	-0.0925	0.0147902	-0.1975	0.0227761	0.14	0.0509902	36.81	-111.328	Tate et al., 2023	10.1029/2022jd038276
TGM & GEM	0.123333	0.31436	-0.203333	0.0654896	-0.0833333	0.0169967	-0.22	0.106771	0.11	0.0668331	40.7118	-111.961	Tate et al., 2023	10.1029/2022jd038276
TGM & GEM	0.731667	0.551102	-0.151667	0.0477552	-0.055	0.025	-0.18	0.0525991	0.128333	0.0807087	47.6843	-122.259	Tate et al., 2023	10.1029/2022jd038276
TGM & GEM	0.02	0.11	-0.29	0.006	-0.065	0.006	-0.3	0.0023			-41	174	Szponar et al., 2020	10.1021/acs.est.0c02251
TGM & GEM	0.5		-0.24		-0.065		-0.28				-37.8	77.5	Li et al., 2023	10.1016/j.gca.2022.11.024
TGM & GEM	0.82	0.11	-0.21	0.08	-0.06	0.06	-0.21	0.07			-62.216	-58.964	Yu et al., 2021	10.1021/acs.est.0c07474
TGM & GEM	-0.21	0.39	-0.18	0.08	-0.06	0.03	-0.16	0.06			30.86	122.67	Fu et al., 2018	10.1029/2018jd028671
GOM	-0.88	0.3	0.17	0.28	0.18	0.07	0.35	0.33			30.43	-88.43	Rolison et al. 2013	10.1016/j.chemgeo.2012.10.007
GOM	-0.73	0.6	0.44	0.1	0.15	0.06	0.44	0.17			43.07	0.17	Fu et al. 2021b	10.1021/acs.est.1c02568
MBL & Coast PBM	-0.64	2.02					-0.04	0.34			22.53	88.37	Das et al. 2016	10.12952/journal.elementa.000098
Remote PBM	-0.83	0.38	0.26	0.13	0.07	0.02	0.27	0.15	-0.1	0.07	36.28	100.9	Fu et al.2021a	10.5194/acp-21-6721-2021
Remote PBM	-1.45	0.45	0.23	0.31	0.1	0.04	0.36	0.33			42.4	128.11	Fu et al. 2019	10.1021/acs.est.9b05016
Remote PBM	-0.84	0.28	0.56	0.3	0.09	0.05	0.66	0.32	-0.14	0.09	24.53	101.02	Fu et al. 2019	10.1021/acs.est.9b05016
MBL & Coast PBM	-0.88	0.3	0.17	0.28	0.08	0.04	0.35	0.33			30.85	122.66	Fu et al. 2018	10.1029/2018jd028671
Remote PBM	-0.73	0.6	0.44	0.1	0.15	0.05	0.44	0.17			43.07	0.17	Fu et al. 2021b	10.1021/acs.est.1c02568
MBL & Coast PBM	-0.87	0.45	0.73	0.29	0.14	0.06	0.71	0.34			30.43	-88.43	Rolison et al. 2013	10.1016/j.chemgeo.2012.10.007
MBL & Coast PBM	-0.69	0.77	-0.15	0.24	0.1	0.08	-0.18	0.25			24.37	118.04	Sun et al. 2021	10.1016/j.atmosenv.2021.118604
MBL & Coast PBM	-0.8	0.55	0.09	0.09	0.01	0.03	0.4	0.19			43.54	125.13	Yu et al. 2020	10.5194/acp-20-9713-2020
Precipitation	-0.34	0.26	0.44	0.12	0.18	0.05	0.48	0.24	-0.25	0.19	49.6	-89.6	Demers et al.2013	10.1002/gbc.20021
Precipitation	-0.33	0.18	0.26	0.12	0.15	0.06	0.28	0.13			41.65	-87.57	Gratz et al.2010	10.1021/es100383w
Precipitation	-0.57	0.15					0.61	0.14			20.94	90.11	Yuan et al.2015	10.1016/j.proeps.2015.07.066
Precipitation	0.06	0.09	0.24	0.03	0.15	0.02	0.3	0.04	-0.24	0.08	30	-118.02	Donovan et al.2013	10.1016/j.chemgeo.2013.04.017
Precipitation	0.01	0.23	0.23	0.21	0.14	0.06	0.17	0.24	-0.25	0.13	71.3	-156.8	Sherman et al.2012	10.1029/2011jd016186
Precipitation	-0.12	0.27	-0.01	0.13	0.15	0.04	-0.29	0.44	-0.34	0.08	42.3	-81.1	Sherman et al.2015	10.1016/j.scitotenv.2014.09.034
Precipitation	-0.02	0.09	0.43	0.11	0.2	0.07	0.38	0.13	-0.41	0.13	42.96	-85.15	Sherman et al.2015	10.1016/j.scitotenv.2014.09.034
Precipitation	-0.47	0.28	0.22	0.24	0.16	0.07	0.27	0.28	-0.35	0.17	40.37	-80.62	Sherman et al.2015	10.1016/j.scitotenv.2014.09.034
Precipitation	-0.33	0.28	0.32	0.09	0.16	0.04	0.31	0.1			41.8	-87.6	Gratz et al.2010	10.1021/es100383w
Precipitation	-2.72	0.93	0.23	0.11	0.09	0.06	0.32	0.11	-0.14	0.13	48	-125	Sherman et al.2012	10.1021/es202793c
Precipitation	-0.38	0.38	0.05	0.16	0.11	0.05	0.04	0.15			24.61	118.06	Huang et al.2018	10.1016/j.atmosenv.2017.11.003
Precipitation	0.17	0.32	0.76	0.13	0.21	0.04	0.71	0.14	-0.33	0.1	42.87	1.97	Enrico et al.2016	10.1021/acs.est.5b06058
Precipitation	-0.15	0.29	0.04	0.61	0.18	0.09	0.15	0.67	-0.25	0.15	45.51	-84.67	Kruz et al.2021	10.1016/j.scitotenv.2021.147252
Precipitation	-0.54	0.2	0.8	0.09	0.19	0.05	0.95	0.13	0.94	0.14	29.8	101.9	Wang et al.2020	10.1073/pnas.1906930117
Precipitation	0.07	0.08	0.8	0.09	0.14	0.05	0.33	0.24	0.94	0.14	22.8	-158	Motta et al.2019	10.1029/2018gb006057
MBL & Coast PBM	-0.8		-0.32		0.05		-0.28				31.32	121.69	AuYang et al. 2022	10.1051/nso/2021001
MBL & Coast PBM	-1.38		0		0.03		0.11				28.37	123.8	AuYang et al. 2022	10.1051/nso/2021001
MBL & Coast PBM	0.33		0.03		-0.01		0.01				22.77	126.17	AuYang et al. 2022	10.1051/nso/2021001
MBL & Coast PBM	-1.01		0.07		0.03		0.13				17.14	126.6	AuYang et al. 2022	10.1051/nso/2021001
MBL & Coast PBM	-0.02		0.13		0.11		0.15				11.18	126.95	AuYang et al. 2022	10.1051/nso/2021001
MBL & Coast PBM	-1.14		-0.08		0.03		0.02				5.81	125	AuYang et al. 2022	10.1051/nso/2021001
MBL & Coast PBM	0.75		0.06		0.13		-0.01				0.83	120.83	AuYang et al. 2022	10.1051/nso/2021001
MBL & Coast PBM	-0.87		0.05		0.04		0.1				-4.59	117.59	AuYang et al. 2022	10.1051/nso/2021001
MBL & Coast PBM	-0.83		0.08		0.33		0.06				-12.93	114.89	AuYang et al. 2022	10.1051/nso/2021001
MBL & Coast PBM	-1.72		0.01		0.25		0.1				-21.4	112.94	AuYang et al. 2022	10.1051/nso/2021001
MBL & Coast PBM	-0.2		0.62		0.14		0.41				-27.19	113.4	AuYang et al. 2022	10.1051/nso/2021001
MBL & Coast PBM	-0.14		0.16		0.05		0.15				-31.04	114.98	AuYang et al. 2022	10.1051/nso/2021001
MBL & Coast PBM	-0.53		0.39		0.08		0.43				-32.04	115.71	AuYang et al. 2022	10.1051/nso/2021001
MBL & Coast PBM	-1.29		0.22		0.2		0.32				-34.06	115.09	AuYang et al. 2022	10.1051/nso/2021001
MBL & Coast PBM	-0.07		-0.06		0.17		-0.1				-38.49	113.41	AuYang et al. 2022	10.1051/nso/2021001
MBL & Coast PBM	0.08		-0.23		0.07		-0.21				-43.64	111.87	AuYang et al. 2022	10.1051/nso/2021001
MBL & Coast PBM	-1.59		-0.21		0.05		-0.08				-49.22	113.76	AuYang et al. 2022	10.1051/nso/2021001
MBL & Coast PBM	-1.27		-0.22		0.09		-0.12				-54.2	112.41	AuYang et al. 2022	10.1051/nso/2021001
MBL & Coast PBM	-0.33		0.17		0.3		0.11				-57.82	104.8	AuYang et al. 2022	10.1051/nso/2021001
MBL & Coast PBM	-0.4		0.41		0.23		0.16				-60.14	96.09	AuYang et al. 2022	10.1051/nso/2021001
MBL & Coast PBM	-0.13		-0.45		0.03		-0.22				-61.44	87	AuYang et al. 2022	10.1051/nso/2021001
MBL & Coast PBM	-1.12		0.1		0.18		0.02				-63.16	79.4	AuYang et al. 2022	10.1051/nso/2021001
MBL & Coast PBM	0.47		-0.53		0		-0.53				-68.33	76.35	AuYang et al. 2022	10.1051/nso/2021001
MBL & Coast PBM	-0.69		-0.66		0.02		-0.82				-69.17	76.32	AuYang et al. 2022	10.1051/nso/2021001
MBL & Coast PBM	0.1		-0.02		0.09		-0.08				-69.17	76.33	AuYang et al. 2022	10.1051/nso/2021001
MBL & Coast PBM	0.38		-0.39		-0.01		-0.61				-69.17	76.33	AuYang et al. 2022	10.1051/nso/2021001
MBL & Coast PBM	-1.02		-0.11		0.08		-0.29				-62.49	29.63	AuYang et al. 2022	10.1051/nso/2021001
MBL & Coast PBM	-0.85		-0.11		0.08		-0.17				-69.03	75.28	AuYang et al. 2022	10.1051/nso/2021001
MBL & Coast PBM	0.03		-0.34		0		-0.32				-68.88	75.74	AuYang et al. 2022	10.1051/nso/2021001
MBL & Coast PBM	-0.09		-0.74		-0.06		-0.9				-60.54	74.25	AuYang et al. 2022	10.1051/nso/2021001
MBL & Coast PBM	-0.95		-0.17		0.05		-0.2				-53.05	73.74	AuYang et al. 2022	10.1051/nso/2021001
MBL & Coast PBM	-1.41		-0.35		0.02		-0.4				-49.08	79.8	AuYang et al. 2022	10.1051/nso/2021001
MBL & Coast PBM	-0.34		0.2		0.13		-0.01				-41.41	91.48	AuYang et al. 2022	10.1051/nso/2021001
MBL & Coast PBM	-0.35		0.16		0.09		0.07				-35.69	103.52	AuYang et al. 2022	10.1051/nso/2021001
MBL & Coast PBM	-0.01		0.01		0.15		0.05				-32.85	112.8	AuYang et al. 2022	10.1051/nso/2021001
MBL & Coast PBM	1.31		-0.09		0.05		0.05				-21.96	113.91	AuYang et al. 2022	10.1051/nso/2021001
MBL & Coast PBM	0.93		0.01		0.06		0.16				-11.31	115.25	AuYang et al. 2022	10.1051/nso/2021001
MBL & Coast PBM	-0.51		0.64		0.14		0.54				-2.41	118.83	AuYang et al. 2022	10.1051/nso/2021001
MBL & Coast PBM	-0.14		0.34		0.17		0.38				6.76	124.17	AuYang et al. 2022	10.1051/nso/2021001
MBL & Coast PBM	-0.36		0.38		0.02		0.38				16.66	126.62	AuYang et al. 2022	10.1051/nso/2021001
MBL & Coast PBM	-1.03		0.34		0.07		0.41				26.81	124.52	AuYang et al. 2022	10.1051/nso/2021001
Urban PBM	-0.69	0.58	0.02	0.23	0.09	0.04	0.05	0.28	-0.22	0.31	39.92	116.46	Huang et al. 2016	10.5194/acp-16-11773-2016
MBL & Coast PBM	-0.15	0.31	-0.46	0.14	0.39	0.06	-0.39	0.11			21.41	123.21	Huang et al. 2024	10.1021/acsearthspacechem.3c00365
MBL & Coast PBM	-1.04	0.26	0.04	0.1	0.07	0.04	-0.03	0.08			21.89	129.25	Huang et al. 2024	10.1021/acsearthspacechem.3c00365
MBL & Coast PBM	-0.7	0.35	-0.2	0.15	0.24	0.06	-0.18	0.12			22.99	135.46	Huang et al. 2024	10.1021/acsearthspacechem.3c00365
MBL & Coast PBM	-0.76	0.26	0.28	0.11	0	0.04	0.35	0.09			24.09	143.76	Huang et al. 2024	10.1021/acsearthspacechem.3c00365
MBL & Coast PBM	-0.6	0.33	0.35	0.14	0.24	0.06	0.3	0.11			24.74	151.55	Huang et al. 2024	10.1021/acsearthspacechem.3c00365
MBL & Coast PBM	-1.35	0.29	0.11	0.11	0.25	0.05	0.25	0.09			23.97	156.5	Huang et al. 2024	10.1021/acsearthspacechem.3c00365
MBL & Coast PBM	-2.12	0.38	0.34	0.14	0.42	0.07	0.19	0.11			20.56	157.96	Huang et al. 2024	10.1021/acsearthspacechem.3c00365
MBL & Coast PBM	-0.03	0.22	0.11	0.09	0.02	0.04	0.23	0.07			15.17	160.25	Huang et al. 2024	10.1021/acsearthspacechem.3c00365
MBL & Coast PBM	-0.71	0.26	0.06	0.11	-0.07	0.04	0.08	0.09			19.5	167.99	Huang et al. 2024	10.1021/acsearthspacechem.3c00365
MBL & Coast PBM	-0.45	0.26	0.26	0.11	0.13	0.04	0.22	0.09			16.44	175.46	Huang et al. 2024	10.1021/acsearthspacechem.3c00365
MBL & Coast PBM	-0.08	0.24	-0.02	0.1	0.13	0.04	-0.03	0.08			17.8	179.99	Huang et al. 2024	10.1021/acsearthspacechem.3c00365
MBL & Coast PBM	-1.19	0.32	-0.34	0.13	0.42	0.06	-0.32	0.11			22.79	179.99	Huang et al. 2024	10.1021/acsearthspacechem.3c00365
MBL & Coast PBM	-0.13	0.31	0.2	0.13	-0.04	0.05	0.2	0.11			24	177.49	Huang et al. 2024	10.1021/acsearthspacechem.3c00365
MBL & Coast PBM	-1.87	0.3	0.34	0.12	0.19	0.05	0.37	0.09			20.98	174.99	Huang et al. 2024	10.1021/acsearthspacechem.3c00365
MBL & Coast PBM	-1.9	0.29	0.17	0.11	0.14	0.04	0.06	0.09			16.95	174.93	Huang et al. 2024	10.1021/acsearthspacechem.3c00365
MBL & Coast PBM	-2.53	0.34	-0.19	0.12	-0.02	0.05	-0.3	0.1			13.64	170.65	Huang et al. 2024	10.1021/acsearthspacechem.3c00365
MBL & Coast PBM	-2.15	0.29	-0.08	0.11	0.19	0.04	-0.16	0.09			7.33	158.65	Huang et al. 2024	10.1021/acsearthspacechem.3c00365
MBL & Coast PBM	-2.15	0.36	-0.24	0.13	0.26	0.06	-0.23	0.11			7	158.2	Huang et al. 2024	10.1021/acsearthspacechem.3c00365
MBL & Coast PBM	-2.28	0.34	0.42	0.13	0.17	0.05	0.45	0.1			9.78	162.49	Huang et al. 2024	10.1021/acsearthspacechem.3c00365
MBL & Coast PBM	-0.7	0.29	0.38	0.12	0.27	0.05	0.4	0.1			13.97	170.58	Huang et al. 2024	10.1021/acsearthspacechem.3c00365
MBL & Coast PBM	-2.42	0.27	0	0.1	0.13	0.04	0.09	0.08			16.69	178.02	Huang et al. 2024	10.1021/acsearthspacechem.3c00365
MBL & Coast PBM	-0.7	0.26	0.26	0.11	0.08	0.04	0.28	0.09			19.23	-174.14	Huang et al. 2024	10.1021/acsearthspacechem.3c00365
MBL & Coast PBM	0.32	0.34	0.56	0.15	0.31	0.06	0.67	0.13			20.5	-165.97	Huang et al. 2024	10.1021/acsearthspacechem.3c00365
MBL & Coast PBM	-0.64	0.36	0.36	0.15	-0.06	0.06	0.44	0.12			20.5	-166.01	Huang et al. 2024	10.1021/acsearthspacechem.3c00365
MBL & Coast PBM	-1.41	0.27	-0.17	0.11	-0.01	0.04	-0.27	0.09			20.5	-173.01	Huang et al. 2024	10.1021/acsearthspacechem.3c00365
MBL & Coast PBM	-0.74	0.26	-0.36	0.11	-0.1	0.04	-0.32	0.09			20.49	179.99	Huang et al. 2024	10.1021/acsearthspacechem.3c00365
MBL & Coast PBM	-0.6	0.27	0.31	0.11	-0.11	0.05	0.12	0.09			21.25	172.93	Huang et al. 2024	10.1021/acsearthspacechem.3c00365
MBL & Coast PBM	-0.22	0.3	-0.07	0.12	0.24	0.05	0.01	0.1			23.51	169.99	Huang et al. 2024	10.1021/acsearthspacechem.3c00365
MBL & Coast PBM	-1.14	0.42	-0.09	0.17	0.29	0.07	-0.15	0.13			23.47	166.85	Huang et al. 2024	10.1021/acsearthspacechem.3c00365
MBL & Coast PBM	-0.88	0.31	0.03	0.13	0.14	0.05	0.18	0.1			21.23	160.73	Huang et al. 2024	10.1021/acsearthspacechem.3c00365
MBL & Coast PBM	-0.95	0.33	0.45	0.14	0.09	0.05	0.33	0.11			20.76	153.24	Huang et al. 2024	10.1021/acsearthspacechem.3c00365
MBL & Coast PBM	-1.03	0.36	0.55	0.15	0.37	0.07	0.5	0.12			21.28	143.82	Huang et al. 2024	10.1021/acsearthspacechem.3c00365
MBL & Coast PBM	-1.47	0.26	-0.06	0.1	0	0.04	-0.07	0.08			22.13	133.26	Huang et al. 2024	10.1021/acsearthspacechem.3c00365
MBL & Coast PBM	-0.71	0.36	0.02	0.15	0.4	0.07	0.15	0.12			21	134.63	Huang et al. 2024	10.1021/acsearthspacechem.3c00365
MBL & Coast PBM	-0.48	0.32	0.27	0.13	0.32	0.06	0.19	0.11			23.5	146.49	Huang et al. 2024	10.1021/acsearthspacechem.3c00365
MBL & Coast PBM	-0.29	0.25	0.22	0.1	0.24	0.04	0.33	0.08			28.5	146.5	Huang et al. 2024	10.1021/acsearthspacechem.3c00365
MBL & Coast PBM	-0.75	0.34	-0.35	0.14	-0.11	0.06	-0.31	0.12			33.02	146.55	Huang et al. 2024	10.1021/acsearthspacechem.3c00365
MBL & Coast PBM	-0.73	0.25	-0.08	0.1	0.11	0.04	-0.08	0.08			37.02	146.55	Huang et al. 2024	10.1021/acsearthspacechem.3c00365
MBL & Coast PBM	-0.92	0.3	0.05	0.12	0.15	0.05	0.16	0.1			37	149.24	Huang et al. 2024	10.1021/acsearthspacechem.3c00365
MBL & Coast PBM	-0.95	0.3	-0.43	0.12	0.15	0.05	-0.5	0.1			30.36	139.72	Huang et al. 2024	10.1021/acsearthspacechem.3c00365
MBL & Coast PBM	0.39	0.36	0.18	0.15	0.07	0.06	0.3	0.12			34.52	123.15	Huang et al. 2024	10.1021/acsearthspacechem.3c00365
MBL & Coast PBM	-1.34	0.35	0.22	0.14	0.31	0.06	0.16	0.11			35.72	129.83	Huang et al. 2024	10.1021/acsearthspacechem.3c00365
MBL & Coast PBM	-0.55	0.3	0.19	0.12	0.23	0.05	0.3	0.1			42.12	137.46	Huang et al. 2024	10.1021/acsearthspacechem.3c00365
MBL & Coast PBM	-1.19	0.22	0.28	0.09	0.06	0.04	0.35	0.07			47.73	147.31	Huang et al. 2024	10.1021/acsearthspacechem.3c00365
MBL & Coast PBM	-0.76	0.38	0.43	0.16	0.02	0.06	0.48	0.13			50.97	158.35	Huang et al. 2024	10.1021/acsearthspacechem.3c00365
MBL & Coast PBM	-0.78	0.32	-0.31	0.13	0.32	0.06	-0.28	0.11			54.44	168.99	Huang et al. 2024	10.1021/acsearthspacechem.3c00365
MBL & Coast PBM	-1.99	0.24	-0.04	0.09	-0.02	0.04	-0.09	0.07			57.67	176.53	Huang et al. 2024	10.1021/acsearthspacechem.3c00365
MBL & Coast PBM	-1.27	0.19	-0.04	0.07	0.06	0.03	-0.09	0.06			61.36	-176.79	Huang et al. 2024	10.1021/acsearthspacechem.3c00365
MBL & Coast PBM	-0.78	0.26	-0.04	0.1	0.09	0.04	-0.11	0.08			67.32	-170.37	Huang et al. 2024	10.1021/acsearthspacechem.3c00365
MBL & Coast PBM	-1.88	0.21	0.17	0.08	0.03	0.03	0.22	0.06			73.34	-170.39	Huang et al. 2024	10.1021/acsearthspacechem.3c00365
MBL & Coast PBM	-1.71	0.25	0.19	0.1	0.04	0.04	0.29	0.08			71.88	-170.49	Huang et al. 2024	10.1021/acsearthspacechem.3c00365
MBL & Coast PBM	0.57	0.33	-0.18	0.14	0.27	0.06	-0.38	0.11			64.78	-169.23	Huang et al. 2024	10.1021/acsearthspacechem.3c00365
MBL & Coast PBM	-2.37	0.14	0.32	0.09	0.07	0.09	0.3	0.1			26.7	123	Qiu et al. 2021	10.1029/2021jd034630
MBL & Coast PBM	-1.07	0.14	-0.02	0.09	0.01	0.09	0.04	0.1			19.4	120.4	Qiu et al. 2021	10.1029/2021jd034630
MBL & Coast PBM	0.81	0.14	0.23	0.09	0.05	0.09	0.32	0.1			40	134.8	Qiu et al. 2021	10.1029/2021jd034630
MBL & Coast PBM	1.39	0.14	0.15	0.09	0	0.09	0.13	0.1			38	133.2	Qiu et al. 2021	10.1029/2021jd034630
MBL & Coast PBM	0.94	0.14	0.14	0.09	0.08	0.09	0.26	0.1			36.3	131.4	Qiu et al. 2021	10.1029/2021jd034630
MBL & Coast PBM	-0.19	0.14	0.35	0.09	0.12	0.09	0.15	0.1			34.8	129.3	Qiu et al. 2021	10.1029/2021jd034630
MBL & Coast PBM	-0.94	0.14	0.02	0.09	0.03	0.09	-0.03	0.1			33.7	127.4	Qiu et al. 2021	10.1029/2021jd034630
MBL & Coast PBM	-0.04	0.14	0.18	0.09	0.08	0.09	0.21	0.1			33.5	126.2	Qiu et al. 2021	10.1029/2021jd034630
MBL & Coast PBM	-1.56	0.14	0.05	0.09	-0.11	0.09	0.05	0.1			43.7	138.8	Qiu et al. 2021	10.1029/2021jd034630
MBL & Coast PBM	-1.04	0.14	0.43	0.09	0.15	0.09	0.57	0.1			37.1	132.4	Qiu et al. 2021	10.1029/2021jd034630
MBL & Coast PBM	-2.08	0.14	0.14	0.09	0.06	0.09	0.19	0.1			33.9	128.6	Qiu et al. 2021	10.1029/2021jd034630
MBL & Coast PBM	-0.88	0.14	0.09	0.09	0.02	0.09	0.28	0.1			32.8	124.8	Qiu et al. 2021	10.1029/2021jd034630
MBL & Coast PBM	-1.99	0.14	0.14	0.09	0.14	0.09	0.03	0.1			15.1	119.2	Qiu et al. 2021	10.1029/2021jd034630
MBL & Coast PBM	0.02	0.14	-0.2	0.09	0.12	0.09	-0.19	0.1			10	121	Qiu et al. 2021	10.1029/2021jd034630
MBL & Coast PBM	-0.94	0.14	-0.09	0.09	0.17	0.09	0.03	0.1			14.4	126.8	Qiu et al. 2021	10.1029/2021jd034630
MBL & Coast PBM	-1.14	0.14	-0.12	0.09	0.18	0.09	0.03	0.1			26.4	125.5	Qiu et al. 2021	10.1029/2021jd034630
